# Supplementary material for: Evaluation of Change in Center of Pressure During Perturbation of Balance Including Blindfolding in Healthy Dogs
Source: Animals (Basel). 2025 Jun 18;15(12):1790. doi: 10.3390/ani15121790 (PMC12189757; doi:10.3390/ani15121790)
Supplement: Supplementary file 1 [file animals-15-01790-s001.zip]

Archive with 4 entries (4 files):
-  Supplementary T - COF parameters.xlsx
- __MACOSX/._ Supplementary T - COF parameters.xlsx
- Supplementary F - Histograms.pdf
- __MACOSX/._Supplementary F - Histograms.pdf
