# Supplementary material for: Evaluation of Change in Center of Pressure During Perturbation of Balance Including Blindfolding in Healthy Dogs
Source: Animals (Basel). 2025 Jun 18;15(12):1790. doi: 10.3390/ani15121790 (PMC12189757; doi:10.3390/ani15121790)
Supplement: Supplementary file 1 [file animals-15-01790-s001.zip › Supplementary T - COF parameters.xlsx]

## Sheet: Sheet1
Table S1: COF parameter values for each participant for each trial performed
Participant	1					2					3					4					5					6					7					8					9					10
Stance 1 (Standing)	Trial 1	Trial 2	Trial 3	Trial 4	Trial 5	Trial 1	Trial 2	Trial 3	Trial 4	Trial 5	Trial 1	Trial 2	Trial 3	Trial 4	Trial 5	Trial 1	Trial 2	Trial 3	Trial 4	Trial 5	Trial 1	Trial 2	Trial 3	Trial 4	Trial 5	Trial 1	Trial 2	Trial 3	Trial 4	Trial 5	Trial 1	Trial 2	Trial 3	Trial 4	Trial 5	Trial 1	Trial 2	Trial 3	Trial 4	Trial 5	Trial 1	Trial 2	Trial 3	Trial 4	Trial 5	Trial 1	Trial 2	Trial 3	Trial 4
Duration (s)	4.983	4.983	4.983	4.983	4.983	4.983	4.983	4.983	4.983	4.983	4.983	4.983	4.983	4.983	4.983	4.983	4.983	4.983	4.983	4.983	4.983	4.983	4.983	4.983	4.983	4.983	4.983	4.983	4.983	4.983	4.983	4.983	4.983	4.983	4.983	4.983	4.983	4.983	4.983	4.983	4.983	4.983	4.983	4.983	4.983	4.983	4.983	4.983	4.983
Area(cm2)	0.8077	0.8386	0.7381	0.6126	1.013	0.4457	0.3737	1.358	0.5622	0.4693	1.789	1.515	4.271	0.676	0.4374	1.391	1.149	0.9279	0.3496	0.4833	2.75	4.535	5.098	6.037	2.153	20.77	3.586	1.12	1.208	0.638	9.892	1.249	1.154	2.218	3.521	5.673	45.17	2.091	0.7856	2.284	0.9842	5.266	0.6912	1.761	1.09	3.246	0.8103	1.166	0.3418
Dist(cm)	106.6	137.8	114	126.1	135.1	73.64	53.5	60.09	62.81	60.84	68.84	63.18	59.73	97.22	54.58	55.12	60.5	58.62	63.26	57.69	169.5	318	248.7	266.7	203.1	90.03	69.65	61.68	62.11	69.88	131.6	130.9	111.6	87.74	123.2	98.81	110.5	95.61	82.69	88.34	58.53	92.39	76.46	85.2	59.87	106.8	94.08	81.55	67.59
Var(cm)	0.2031	0.2872	0.2489	0.2612	0.2774	0.2214	0.1018	0.1496	0.1407	0.1412	0.1754	0.1711	0.146	0.2439	0.1271	0.1188	0.1312	0.1399	0.1366	0.134	0.3781	0.5832	0.5485	0.5152	0.3967	0.1916	0.1347	0.134	0.1356	0.1456	0.3012	0.4146	0.315	0.1951	0.3317	0.2028	0.2468	0.2051	0.1925	0.2037	0.1145	0.2067	0.1726	0.1829	0.1282	0.2415	0.1878	0.1728	0.1292
C-C Exc(cm)	1.248	1.067	0.7769	0.9496	1.446	0.7788	0.8069	1.174	0.5629	0.5288	1.198	1.606	1.713	1.008	0.7717	1.186	0.7497	0.6126	0.7606	0.5466	2.575	2.631	2.821	2.86	2.014	4.374	2.244	0.9203	1.231	0.7529	2.401	1.137	1.222	2.027	2.042	2.794	6.34	1.221	0.7954	1.08	1.305	1.432	0.8878	1.274	0.8929	1.865	0.9128	1.217	0.6794
L-R Exc(cm)	1.874	2.333	2.257	2.05	1.72	1.363	1.2	2.357	2.557	2.558	2.822	2.055	4.245	1.441	1.42	2.239	2.958	3.098	1.151	2.218	4.814	5.535	5.501	5.115	3.149	7.607	3.128	2.391	1.907	2.192	7.522	2.381	2.079	2.693	3.318	4.058	10.93	3.373	2.684	4.697	1.691	6.579	2.036	2.454	2.167	3.655	2.222	2.23	1.226
Stance 2 (Perturbation)
Duration (s)	4.983	4.983	4.983	4.983	4.983	4.983	4.983	4.983			4.983	4.983	4.983	4.983	4.983	4.983	4.983	4.983	4.983	4.983	4.983	4.983	4.983	4.983	4.983	4.983	4.983	4.983	4.983	4.983	4.983	4.983	4.983	4.983	4.983	4.983	4.983	4.983	4.983	4.983	4.983	4.983	4.983	4.983	4.983	4.983	4.983	4.983	4.983
Area(cm2)	25.54	14.66	18.32	19.29	16.26	42.47	47.97	23.69			24.12	43.47	40.48	13.77	16.05	7.395	14.96	26.03	17.03	45.54	22.76	33.2	25.94	31.6	13.89	34.15	75.77	50.08	46.6	41.69	129.7	49.09	37.02	37.84	25.58	21.67	17.38	10.48	17.55	22.81	59.39	22.42	36.17	31.26	34.24	33.79	37.49	22.55	13.19
Dist(cm)	177.5	165.7	152.1	156.6	149.1	83.39	91.97	89.9			81.26	90.03	84.23	82.13	77.48	76.04	62.84	79.71	68.81	72.97	187.3	180.4	258.7	201.8	201	126.9	159.4	166.4	120.6	113.1	171.4	165.1	108.6	113.7	158.6	91.74	83.64	85.58	97.05	89.38	126.3	111.9	110.6	100	99.7	92.38	94.86	104.8	110.9
Var(cm)	0.3554	0.3459	0.3119	0.2827	0.2905	0.1564	0.1749	0.1936			0.1688	0.1976	0.1805	0.1491	0.1306	0.1478	0.1519	0.1707	0.1393	0.1328	0.3276	0.3408	0.5026	0.411	0.3813	0.2496	0.3112	0.3479	0.2505	0.2309	0.3888	0.37	0.2232	0.222	0.3289	0.1819	0.1754	0.181	0.2073	0.1755	0.2172	0.2308	0.2316	0.2002	0.1997	0.1881	0.2367	0.218	0.2386
C-C Exc(cm)	13.13	10.51	11.5	12.65	11.46	14.01	13.26	12.18			13.39	15.73	14.19	9.52	11.62	5.601	4.281	7.064	6.323	10.4	8.23	9.316	9.587	8.031	8.135	17.88	17.33	16.22	18.46	19.71	20.87	13.71	12.13	13.4	10.41	7.304	6.546	5.433	5.714	7.14	13.38	10.33	10.46	10.89	11.84	11.59	10.09	6.327	7.173
L-R Exc(cm)	3.688	3.061	3.097	3.045	2.974	5.314	6.078	3.47			3.106	4.421	4.695	2.464	2.45	2.541	5.49	6.823	5.2	6.842	5.688	6.06	6.043	7.11	4.38	3.332	6.807	5.97	3.998	4.071	10.57	6.874	5.359	4.954	5.779	4.753	4.496	3.477	5.569	5.373	7.568	4.433	5.171	4.877	4.813	5.077	6.204	5.633	3.23
Stance 3 (Head Turn)
Duration (s)	4.983	4.983	4.983	4.983	4.983	4.983	4.983	4.983								4.983	4.983	4.983	4.983	4.983																4.983	4.983	4.983	4.983	4.983	4.983	4.983	4.983	4.983	4.983
Area(cm2)	64.27	61.94	97.7	27.66	42	91.45	96.48	112.4								114.2	29.96	41.48	31.15	46.14																36.19	43.19	22.58	46.89	27.46	82	97.07	113.3	83.67	52.95
Dist(cm)	213	204.1	228.4	168.8	208.2	115.1	135.4	150.4								124.3	90.28	89.65	95.15	86.07																103.9	95.02	89	127	105.1	122.2	125.9	126.6	147.1	119.8
Var(cm)	0.4343	0.4403	0.5188	0.372	0.4227	0.3097	0.378	0.3392								0.3836	0.1823	0.1896	0.2226	0.1894																0.2027	0.1941	0.2013	0.2786	0.2354	0.2503	0.2763	0.2705	0.3876	0.2778
C-C Exc(cm)	8.462	8.765	7.113	5.505	4.83	6.242	6.445	6.946								8.866	5.452	5.37	5.56	6.515																4.367	4.171	3.685	4.2	3.705	7.453	8.933	12.64	5.188	5.401
L-R Exc(cm)	13.22	12.55	21.71	7.914	16.64	25.52	23.64	27.05								23.2	8.397	12.3	9.96	10.87																13.46	16.81	10.2	18.46	12.03	17.74	17.17	15.64	27.6	15.29
Stance 4 (Blindfolded)
Duration (s)	4.983	4.983	4.983	4.983	4.983	4.983	4.983	4.983			4.983	4.983	4.983	4.983	4.983	4.983	4.983	4.983			4.983	4.983	4.983	4.983	4.983	4.983	4.983	4.983	4.983	4.983	4.983	4.983	4.983	4.983	4.983	4.983	4.983	4.983	4.983	4.983	4.983	4.983	4.983	4.983	4.983	4.983	4.983	4.983	4.983
Area(cm2)	1.851	1.204	1.135	1.308	1.201	6.591	0.3906	0.3878			44.48	0.6686	0.3062	0.3224	0.5152	3.668	1.531	15.88			6.662	10.8	10.52	5.917	6.093	1.002	7.78	0.3227	11.63	2.827	7.667	6.586	4.099	5.882	11.43	63.07	11.37	34.84	6.541	5.03	44.48	0.6686	0.3062	0.3224	0.5152	1.277	1.833	0.3514	0.6941
Dist(cm)	173.1	168	171.7	169.7	176.4	66.37	55.84	73.83			79.82	36	33.04	33.75	36.79	68.44	58.71	74.3			220.4	236.9	266.4	224	245.7	88	74.69	58.56	70.68	58.98	98.15	122.5	121.1	128.8	98.64	90.14	114.3	113.3	110.1	96.42	79.82	36	33.04	33.75	36.79	91.9	83.08	81.46	77.01
Var(cm)	0.3078	0.3095	0.3117	0.2939	0.3251	0.1511	0.1145	0.1595			0.2221	0.07361	0.06818	0.07142	0.07683	0.1514	0.1291	0.1696			0.4314	0.4834	0.5501	0.4378	0.4714	0.1872	0.1558	0.1272	0.1877	0.1267	0.2152	0.2536	0.2562	0.3054	0.2242	0.1938	0.2335	0.2641	0.2366	0.2078	0.2221	0.07361	0.06818	0.07142	0.07683	0.1925	0.1797	0.1637	0.1613
C-C Exc(cm)	1.719	1.508	1.567	1.612	1.663	3.036	0.811	1.012			4.605	0.8979	0.8115	0.4752	0.7278	2.028	0.8233	3.153			3.781	2.886	4.067	2.965	2.893	1.512	5.034	0.5533	2.962	1.538	2.994	3.012	1.923	2.381	3.439	7.255	2.729	5.101	2.794	2.55	4.605	0.8979	0.8115	0.4752	0.7278	1.559	1.802	0.6814	0.8795
L-R Exc(cm)	2.541	2.238	2.039	2.092	1.961	4.919	1.212	1.327			13.84	1.535	0.9451	1.394	1.554	4.619	3.969	8.546			3.776	7.579	7.353	4.623	5.24	1.644	3.219	1.384	8.903	3.638	5.42	4.858	4.735	4.941	5.844	13.81	9.227	12.61	4.927	4.13	13.84	1.535	0.9451	1.394	1.554	2.001	2.048	1.396	1.628
[truncated: 16 more columns]
